# Supplementary material for: Exploring tunneling ESEEM beyond methyl groups in nitroxides at low temperatures
Source: Phys Chem Chem Phys. 2024 May 7;26(21):15240–54. doi: 10.1039/d4cp01212g (PMC11135458; doi:10.1039/d4cp01212g)
Supplement: CP-026-D4CP01212G-s001 [file CP-026-D4CP01212G-s001.zip]

Archive with 9 entries (9 files):
- SI_geoopt_NO_structures/2doxylC11_UKS_B3LYP_D3JB_TZVP_geo_opt.xyz
- SI_geoopt_NO_structures/3doxylC14_UKS_B3LYP_D3JB_TZVP_geo_opt.xyz
- SI_geoopt_NO_structures/3doxylC5_UKS_B3LYP_D3JB_TZVP_geo_opt.xyz
- SI_geoopt_NO_structures/4doxylC14_UKS_B3LYP_D3JB_TZVP_geo_opt.xyz
- SI_geoopt_NO_structures/5doxylC14_UKS_B3LYP_D3JB_TZVP_geo_opt.xyz
- SI_geoopt_NO_structures/6doxylC14_UKS_B3LYP_D3JB_TZVP_geo_opt.xyz
- SI_geoopt_NO_structures/cyclicdoxyl_UKS_B3LYP_D3JB_TZVP_geo_opt.xyz
- SI_geoopt_NO_structures/DENO_UKS_B3LYP_D3JB_TZVP_geo_opt.xyz
- SI_geoopt_NO_structures/TEIO_UKS_B3LYP_D3JB_TZVP_geo_opt.xyz
