# Supplementary material for: Exploring tunneling ESEEM beyond methyl groups in nitroxides at low temperatures
Source: Phys Chem Chem Phys. 2024 May 7;26(21):15240–54. doi: 10.1039/d4cp01212g (PMC11135458; doi:10.1039/d4cp01212g)
Supplement: CP-026-D4CP01212G-s001 [file CP-026-D4CP01212G-s001.zip › SI_geoopt_NO_structures/2doxylC11_UKS_B3LYP_D3JB_TZVP_geo_opt.xyz]

48
Coordinates from ORCA-job 2doxylC11_UKS_B3LYP_D3JB_TZVP_geo_opt
  N   -1.15886239185789      1.04371220606741      0.78472251819185
  C   -2.60335650808237      1.09719541515732      0.45445625648143
  C   -0.32603197583029      0.66876986394667     -0.37924429913034
  O   -2.60395259381637      0.85242950219722     -0.94734164204679
  C   -1.42950904226090      0.11393226345808     -1.28430073161344
  H   -1.23506105365207      0.27142072542243     -2.34375958955061
  H   -1.57884535611851     -0.95664966626314     -1.10297138559222
  C   0.33019327767047      1.92321054237366     -0.96352437048322
  H   -0.42655658582135      2.61780770431642     -1.32909776482147
  H   0.98954737753792      1.65778919690020     -1.79210580843374
  H   0.92040415455703      2.42278900059112     -0.19474604470473
  C   0.71191653450393     -0.36612176570766      0.03011227137498
  H   0.23554723205870     -1.24813907369887      0.46013216468481
  H   1.38416082192666      0.05677445986464      0.77615655997691
  H   1.30118756242601     -0.67348227614467     -0.83566977084365
  C   -3.33343794082309     -0.00326482595610      1.21836387224086
  H   -2.91456615841320     -0.97843375593346      0.96912717293910
  H   -4.39225461719207     -0.00440936442930      0.96540936289420
  H   -3.21826673087249      0.15725750255315      2.29056661569662
  C   -3.15045269973123      2.49704317818870      0.71755661306466
  C   -4.60634968787369      2.69843834307017      0.30606648650508
  H   -2.51653255751608      3.19888319570670      0.16990220191802
  H   -3.01469830735599      2.71009047833650      1.78033873264753
  C   -5.05793620038638      4.14928333471180      0.46076094434162
  H   -5.25960258417248      2.05949097277323      0.90721381332764
  H   -4.73425571513620      2.38536690281508     -0.73386221867274
  C   -6.50932709364616      4.37528214498931      0.04559202768609
  H   -4.40603585346829      4.79622102536880     -0.13696683532533
  H   -4.92379381679709      4.46315372672453      1.50219596294547
  C   -6.97051909228837      5.82202720768257      0.20393336397331
  H   -7.16142148875429      3.72173373315703      0.63634276078783
  H   -6.63739770786541      4.06645752966896     -0.99816036038795
  C   -8.41629680373084      6.04999655745991     -0.23021697903694
  H   -6.31122214843283      6.47727995844977     -0.37684010216142
  H   -6.85386027838756      6.12661088169432      1.25030178617716
  C   -8.88218601474543      7.49457617523788     -0.06687574099305
  H   -9.07545372669982      5.39041088396204      0.34588699211079
  H   -8.52984511247418      5.74983551222999     -1.27830699463754
  C   -10.32539952163047      7.72419563556265     -0.51044560482642
  H   -8.21987243817953      8.15545216020726     -0.63816745149651
  H   -8.77501262408596      7.79362943182199      0.98234338486565
  C   -10.78119026466152      9.17149020063930     -0.34351527019169
  H   -10.98632264277853      7.06356659944223      0.06076897441269
  H   -10.43077466832490      7.42493177788450     -1.55877033158132
  H   -10.71845158957257      9.48477701687899      0.70175319221675
  H   -11.81420593859877      9.30726677337922     -0.67005470232178
  H   -10.15514627721782      9.85013635598404     -0.92852494373443
  O   -0.69154315142758      1.38629465125728      1.90987491112629
