# Supplementary material for: Exploring tunneling ESEEM beyond methyl groups in nitroxides at low temperatures
Source: Phys Chem Chem Phys. 2024 May 7;26(21):15240–54. doi: 10.1039/d4cp01212g (PMC11135458; doi:10.1039/d4cp01212g)
Supplement: CP-026-D4CP01212G-s001 [file CP-026-D4CP01212G-s001.zip › SI_geoopt_NO_structures/3doxylC14_UKS_B3LYP_D3JB_TZVP_geo_opt.xyz]

57
Coordinates from ORCA-job 3doxylC14_UKS_B3LYP_D3JB_TZVP_geo_opt
  N   -2.66709129522338      0.29342433801931      0.59237452801365
  C   -3.42442734811881      0.25394172189257     -0.68507142331189
  C   -1.24031892639051     -0.06396195509858      0.41014085994510
  O   -2.38341097978845      0.02819410605205     -1.63703539294477
  C   -1.32594142987415     -0.67432834698828     -0.98960564940562
  H   -0.42124361560223     -0.52621669502738     -1.57631796534312
  H   -1.54468735312515     -1.74744201805182     -0.93479622888262
  C   -0.39266851729470      1.21050357066438      0.43487124602328
  H   -0.66009210001283      1.86636725427464     -0.39412957166007
  H   0.66699442433685      0.96114889741903      0.35603100312533
  H   -0.55843864252415      1.74459605736642      1.37054203421133
  C   -0.80737973233095     -1.04591462494123      1.48922193889329
  H   -1.42922132038160     -1.94221714422536      1.47382651375299
  H   -0.89867559459257     -0.58140846655847      2.47102076443900
  H   0.23309915678446     -1.34004951542911      1.33972060148434
  C   -4.41150176402773     -0.93105960044224     -0.71020891726208
  C   -5.17828986972767     -1.22151266951191      0.57885188795985
  H   -3.83264130611756     -1.81739617751332     -0.97958485515708
  H   -5.10444376873795     -0.75804686028577     -1.53780775906948
  H   -4.49704261177743     -1.44441912942734      1.39957856061790
  H   -5.82511626867039     -2.08846804809506      0.43082135407921
  H   -5.80090264778384     -0.38694144025779      0.89407568868390
  C   -4.03770952273049      1.60994695120488     -1.03622809532462
  C   -5.32650601334324      2.01248811211664     -0.32523243570243
  H   -4.21025897313326      1.58108670203984     -2.11611687853687
  H   -3.26953547196179      2.36710902621803     -0.86271535216477
  C   -5.78856402290582      3.40700337159785     -0.74238480126198
  H   -5.17494960841237      1.98123619958826      0.75474271359155
  H   -6.12025372040542      1.29710626671096     -0.55822848961554
  C   -7.09182282830352      3.83345250690291     -0.07159402444213
  H   -5.91426434605116      3.43953805029862     -1.83106838075374
  H   -5.00427132365027      4.13473770156455     -0.50568886958430
  C   -7.57069488311073      5.21762757958123     -0.50122069801062
  H   -6.96122335206278      3.81463920008482      1.01612216498104
  H   -7.87160421705581      3.09632585460423     -0.29560438756748
  C   -8.87702140348757      5.64436450416570      0.16382542811096
  H   -7.69777707870396      5.23368152214711     -1.58986622250174
  H   -6.79243106553439      5.95611648216734     -0.27709771594154
  C   -9.36187494737105      7.02247584828063     -0.27871618786941
  H   -8.74854329434789      5.63720320286235      1.25222888960693
  H   -9.65298636283262      4.90134433666340     -0.05370768039141
  C   -10.66881836210157      7.45115593319608      0.38391117593349
  H   -9.49003951355475      7.02762141846611     -1.36730358828376
  H   -8.58602522381794      7.76594462940991     -0.06263136367774
  C   -11.15519518699766      8.82667780733118     -0.06461167415987
  H   -10.54022487620711      7.44969131465283      1.47239653430810
  H   -11.44397048785261      6.70615605764747      0.17030557410426
  C   -12.46158402656567      9.25861391794281      0.59811611470026
  H   -11.28553206317179      8.82752039136833     -1.15311815333202
  H   -10.37972352222717      9.57215321615563      0.14691168177332
  C   -12.93773807147077     10.63492036093343      0.14110539866933
  H   -12.33046243332574      9.25806073730073      1.68546005149219
  H   -13.23578065834179      8.51350270596854      0.38598499449005
  H   -12.19523992360438     11.40349824428379      0.37076981389424
  H   -13.87239251085541     10.91890841187817      0.62897240372173
  H   -13.10666263354010     10.65314984492924     -0.93864870414061
  O   -3.09948655998040      0.84874833590156      1.64634154569270
