# Supplementary material for: Exploring tunneling ESEEM beyond methyl groups in nitroxides at low temperatures
Source: Phys Chem Chem Phys. 2024 May 7;26(21):15240–54. doi: 10.1039/d4cp01212g (PMC11135458; doi:10.1039/d4cp01212g)
Supplement: CP-026-D4CP01212G-s001 [file CP-026-D4CP01212G-s001.zip › SI_geoopt_NO_structures/3doxylC5_UKS_B3LYP_D3JB_TZVP_geo_opt.xyz]

30
Coordinates from ORCA-job 3doxylC5_UKS_B3LYP_D3JB_TZVP_geo_opt
  N   -1.79805003239063      1.10676108867929     -0.77776059395050
  C   -3.07259841616766      0.80686665162776     -0.08877402946122
  C   -0.61194624700416      0.71328015708587      0.01669417979666
  O   -2.63433908823337      0.51275776563984      1.23050766499666
  C   -1.31540945266946     -0.03092597435376      1.16021935393250
  H   -1.35216847902082     -1.10732591961240      0.96040891075012
  H   -0.84166962698054      0.13273514514413      2.12659350773153
  C   0.12196831890708      1.96818166607077      0.49384922454231
  H   -0.51047943822226      2.56070123612428      1.15426262979962
  H   0.39941221735291      2.58165595351868     -0.36399191549791
  H   1.03037114786509      1.69265684449761      1.03283947101792
  C   0.30194866502357     -0.17724969346846     -0.81648503085229
  H   -0.22843499720349     -1.06478577893442     -1.16385672417783
  H   1.16328585999503     -0.49368113823851     -0.22551382932945
  H   0.65858021827628      0.37104430609281     -1.68789438808052
  C   -3.71869304895992     -0.41497108582018     -0.76134303764778
  C   -5.01587088780324     -0.88267275735539     -0.10880824084844
  H   -2.98755606478962     -1.22732784275815     -0.74675805167742
  H   -3.87630717156949     -0.16166408433781     -1.81195073482124
  H   -4.87861607086133     -1.03560188695015      0.96294288791844
  H   -5.33924151723451     -1.82895963683339     -0.54581272981035
  H   -5.82455213147574     -0.16459285924854     -0.24852784037983
  C   -3.98857334375253      2.02522061156065     -0.06319965430008
  C   -3.34880978864842      3.28477559009406      0.50741449074673
  H   -4.87112284196532      1.75838544136113      0.52020906717533
  H   -4.31904492429978      2.20116018574771     -1.08900845244642
  H   -4.07888569567873      4.09490430401974      0.54248743381564
  H   -2.51305631572632      3.61591477543138     -0.10929829655209
  H   -2.98718404905441      3.11333185514170      1.52156750655797
  O   -1.73644679770817      1.58502508007375     -1.94781277894805
