# Supplementary material for: Exploring tunneling ESEEM beyond methyl groups in nitroxides at low temperatures
Source: Phys Chem Chem Phys. 2024 May 7;26(21):15240–54. doi: 10.1039/d4cp01212g (PMC11135458; doi:10.1039/d4cp01212g)
Supplement: CP-026-D4CP01212G-s001 [file CP-026-D4CP01212G-s001.zip › SI_geoopt_NO_structures/4doxylC14_UKS_B3LYP_D3JB_TZVP_geo_opt.xyz]

57
Coordinates from ORCA-job 4doxylC14_UKS_B3LYP_D3JB_TZVP_geo_opt
  N   -2.57429607751848      0.79062685979854     -0.66763664521247
  C   -3.92107694631819      1.21697402429561     -0.22429762437038
  C   -1.63348307482461      0.61306009075530      0.45873253605137
  O   -3.81237928768752      1.17936659278413      1.19608657390088
  C   -2.64662076318582      0.45192155951668      1.59296612056996
  H   -2.89002457165071     -0.60326765752474      1.74918538131324
  H   -2.29675078478170      0.87850004300967      2.53242192175872
  C   -0.77037543592801      1.87006246983691      0.61383634120805
  H   -1.38001966472450      2.73223974274109      0.88483612359281
  H   -0.26052447011608      2.08448851234215     -0.32578997322950
  H   -0.01956248659274      1.71975358100231      1.39184695545740
  C   -0.77443799111270     -0.62176930717085      0.22676882918357
  H   -1.39498933354756     -1.50964346642582      0.10155604477286
  H   -0.10493601958802     -0.77968719952567      1.07395446432322
  H   -0.17435189890671     -0.49236284737691     -0.67349853113892
  C   -4.97744528475898      0.24727129009172     -0.75857097912395
  C   -4.80542559221247     -1.20932570558989     -0.34050922996992
  H   -4.95366184054003      0.32199032593319     -1.84948217543361
  H   -5.95665103243759      0.60292988095366     -0.43274498941078
  C   -5.87592134726890     -2.10899514395269     -0.95325847105126
  H   -4.84980852766408     -1.28136189386285      0.74904549040786
  H   -3.81711698776903     -1.56334241518342     -0.64519895415598
  H   -6.87710010348002     -1.79425022611342     -0.64824642191811
  H   -5.74585095846180     -3.14823004899106     -0.64545223504368
  H   -5.83661071051408     -2.07679701594201     -2.04470171530263
  C   -4.17506379536752      2.66033244187121     -0.66882379939392
  C   -5.46110645158395      3.28008294125125     -0.12939375708921
  H   -4.16517783978141      2.67708425474483     -1.76103574553755
  H   -3.32282738932986      3.25818963175186     -0.33808330208368
  C   -5.58088874039153      4.76106077771921     -0.48366705456733
  H   -5.49027057847634      3.15996181077840      0.95692488049301
  H   -6.33192668445463      2.75110117637105     -0.52617454236453
  C   -6.85604037520522      5.40693679324643      0.05131035567431
  H   -5.54256714572885      4.87854280516600     -1.57261992227723
  H   -4.71090818179796      5.29880315936484     -0.09011621104895
  C   -6.98559486563322      6.88577906478126     -0.30487256701308
  H   -6.88776257243220      5.29302351755130      1.14085014773091
  H   -7.72649090884294      4.86446157117830     -0.33511318692321
  C   -8.25222334221158      7.53463751949505      0.24719778849233
  H   -6.96544262105520      6.99844469442041     -1.39486040455167
  H   -6.10969823649557      7.42660924276528      0.07148298749611
  C   -8.38760521758731      9.01221320363988     -0.11227240272394
  H   -8.26742129058111      7.42568648832065      1.33770565625466
  H   -9.12862701389407      6.99047631641830     -0.12313716950510
  C   -9.64720555458074      9.66265083048487      0.45363957974622
  H   -8.38173970050335      9.12123246356860     -1.20284778699939
  H   -7.50706186230708      9.55471168128658      0.25071440433688
  C   -9.78678647975475     11.14030470201385      0.09407303962420
  H   -9.65055775082114      9.55570735941066      1.54464847954458
  H   -10.52869231149384      9.11897643337290      0.09423709654317
  C   -11.04504840728319     11.78110024683416      0.67382329797946
  H   -9.78927254925290     11.24627077604303     -0.99596793453329
  H   -8.90329781129199     11.68147382954340      0.44922231212733
  H   -11.94487550163641     11.27739783506589      0.31144354846210
  H   -11.12115891113599     12.83547335003101      0.40057006079441
  H   -11.04991652817675     11.71869548217170      1.76505155710514
  O   -2.21526218932091      0.81485555393607     -1.88116824297156
