# Supplementary material for: Exploring tunneling ESEEM beyond methyl groups in nitroxides at low temperatures
Source: Phys Chem Chem Phys. 2024 May 7;26(21):15240–54. doi: 10.1039/d4cp01212g (PMC11135458; doi:10.1039/d4cp01212g)
Supplement: CP-026-D4CP01212G-s001 [file CP-026-D4CP01212G-s001.zip › SI_geoopt_NO_structures/5doxylC14_UKS_B3LYP_D3JB_TZVP_geo_opt.xyz]

57
Coordinates from ORCA-job 5doxylC14_UKS_B3LYP_D3JB_TZVP_geo_opt
  N   -1.13519062685894     -0.08920933118973     -0.72442387331218
  C   -2.53172173190814      0.15607733962132     -0.28256706261239
  C   -0.25732143392133     -0.51725485741780      0.38770223223851
  O   -2.41047369597609      0.07164927224194      1.13128464277738
  C   -1.33241536301904     -0.81220112828269      1.43797709209996
  H   -1.65941816231258     -1.85696689229112      1.37934662932238
  H   -1.00970029925227     -0.59716253002060      2.45511179420206
  C   0.64491582704548      0.65120581966008      0.79450406363981
  H   0.04836227322597      1.48606318160938      1.16370044208091
  H   1.22222225839923      0.98919263198518     -0.06659918009132
  H   1.33842506388634      0.34309650547639      1.57956581535543
  C   0.55586224471043     -1.73794253298696     -0.01847926257812
  H   -0.09512634997443     -2.55984777514961     -0.31922820281619
  H   1.17780249416833     -2.07094810352840      0.81428838906310
  H   1.20242133961758     -1.48999894602904     -0.85964365344999
  C   -3.43527884827683     -0.95687775438036     -0.85893522984607
  C   -4.68386609676229     -1.28463580309142     -0.04316137751854
  H   -2.83312397734613     -1.86496598303416     -0.94935021812595
  H   -3.70128998632024     -0.67719508038691     -1.88104038657218
  C   -5.45873817600230     -2.46480692328906     -0.62701287193951
  H   -5.34443333531565     -0.41859990196712      0.01831067987502
  H   -4.39224120804026     -1.51323214484297      0.98507279430969
  C   -6.70979664410817     -2.80664962297755      0.17769109398279
  H   -4.80186830718930     -3.34003112601555     -0.67443015156774
  H   -5.73829725487522     -2.23985394030153     -1.66167373313500
  H   -6.45468636661435     -3.06802947820728      1.20782858917529
  H   -7.24737883013305     -3.65142669055382     -0.25735450579503
  H   -7.39650549621161     -1.95718207433925      0.21416890297074
  C   -2.91810652270359      1.57992117113740     -0.66853746320872
  C   -4.30982535360380      2.04732677390891     -0.25371455464591
  H   -2.79214547843002      1.66283340540754     -1.75044091707819
  H   -2.17094943404664      2.23541562543089     -0.21346513470584
  C   -4.48426278593795      3.55109691759171     -0.45487153925977
  H   -4.48180875748066      1.79926459859532      0.79721922120469
  H   -5.07371580186313      1.52061545639487     -0.83178365817085
  C   -5.86817369949741      4.06179187192849     -0.06279035518857
  H   -4.28683294777510      3.80421971782826     -1.50283346276311
  H   -3.72526427553998      4.08036179934886      0.13212241458189
  C   -6.02419665665775      5.57096337454033     -0.23040561817388
  H   -6.07014892781749      3.79023305289090      0.97969593267196
  H   -6.62902854385133      3.54907016969016     -0.66233913055026
  C   -7.40185616136649      6.09285453110732      0.17018444750049
  H   -5.82412591416800      5.84222705545924     -1.27333064278208
  H   -5.25848791498071      6.08006485321104      0.36609704759570
  C   -7.54747157537813      7.60405724750537      0.01262317672068
  H   -7.60369632905175      5.81630973496085      1.21144585040047
  H   -8.16873835031747      5.59033850776340     -0.43042557966910
  C   -8.92260370325842      8.13258926721354      0.41524027478619
  H   -7.34630731424845      7.88106145378126     -1.02882302415133
  H   -6.77885865720709      8.10582838329321      0.61197026400256
  C   -9.05261711364706      9.64498491112245      0.25506052062877
  H   -9.12380538785002      7.85545754348838      1.45551488777113
  H   -9.68987453009393      7.63275205106140     -0.18556864298629
  H   -8.31955887886652     10.16958495108098      0.87322497713849
  H   -10.04495159375767      9.99565213687991      0.54564169579371
  H   -8.88368178190434      9.94620054611538     -0.78202634416956
  O   -0.75662491933401      0.01302676095117     -1.92763809502615
