# Supplementary material for: Exploring tunneling ESEEM beyond methyl groups in nitroxides at low temperatures
Source: Phys Chem Chem Phys. 2024 May 7;26(21):15240–54. doi: 10.1039/d4cp01212g (PMC11135458; doi:10.1039/d4cp01212g)
Supplement: CP-026-D4CP01212G-s001 [file CP-026-D4CP01212G-s001.zip › SI_geoopt_NO_structures/6doxylC14_UKS_B3LYP_D3JB_TZVP_geo_opt.xyz]

57
Coordinates from ORCA-job 6doxylC14_UKS_B3LYP_D3JB_TZVP_geo_opt
  N   -4.52153669322064      0.48272521608258      0.72996273056221
  C   -5.61577421661350      1.27805784362861      0.12926456548995
  C   -3.55657073841570     -0.01355117434538     -0.27365244150508
  O   -5.34777923379144      1.17903702166499     -1.26612444154275
  C   -4.42440796586612      0.11878171400937     -1.52719045478826
  H   -3.84839371065609      0.39575007152670     -2.40949229872192
  H   -4.95951935295280     -0.81396800104462     -1.72858664113489
  C   -2.33023751665937      0.90461970398522     -0.30573080214013
  H   -2.60362450119519      1.90930629465558     -0.62885225009217
  H   -1.58095692554240      0.51171230352149     -0.99549417611789
  H   -1.89069120714955      0.96545785931470      0.69022296603332
  C   -3.16374894321322     -1.44860021734646      0.04790722080848
  H   -4.04237601562154     -2.09310389156580      0.08998444630962
  H   -2.66210094491796     -1.48836962840048      1.01438352316968
  H   -2.48443422907881     -1.83305328272984     -0.71474110987171
  C   -6.97035860336201      0.67637366477055      0.51218611502874
  C   -7.17176813219137     -0.78544658885959      0.12824338074985
  H   -7.74916810401527      1.28380595684369      0.04806973312253
  H   -7.07402752835307      0.78984431624994      1.59481437828367
  C   -8.51823244142547     -1.33121762275019      0.59703222500469
  H   -6.37254629179925     -1.39271598663844      0.56268473213277
  H   -7.10005852715307     -0.89126401625077     -0.95790163008785
  C   -8.73027347533664     -2.80041222959290      0.23857402577230
  H   -9.32740248262879     -0.73244321577951      0.16321554103784
  H   -8.59875275301963     -1.20971612405296      1.68309849895062
  C   -10.07306293796707     -3.34491513990864      0.71797621509981
  H   -7.91829483305460     -3.39477340266675      0.67081483593432
  H   -8.65051689018465     -2.92084911284678     -0.84713115173490
  H   -10.16222367640176     -3.26686972746370      1.80443732394186
  H   -10.19937362293876     -4.39531168987734      0.44829924386751
  H   -10.90330347559830     -2.78612274877002      0.27852340977941
  C   -5.48168634523261      2.74043754007088      0.56303207860181
  C   -6.47879090604597      3.69894849635352     -0.08211670134393
  H   -4.46592748482872      3.05983343737631      0.31851716306050
  H   -5.56802062662634      2.76927218376133      1.65176119742196
  C   -6.22338110472635      5.15174918768814      0.31377974318351
  H   -7.49952981036013      3.43255317938359      0.20491664870736
  H   -6.42368219690050      3.59894770549633     -1.16974803633181
  C   -7.21691479203747      6.12985806353042     -0.30739991729551
  H   -5.20558374871292      5.43461222400189      0.02219006905177
  H   -6.26195425119839      5.24087162979602      1.40550006949036
  C   -6.98681289322840      7.57987970068212      0.11057830823949
  H   -8.23573827278532      5.83314773003270     -0.03274937565067
  H   -7.16362573582998      6.05385723393038     -1.39942620122274
  C   -7.97768800497195      8.55843617845850     -0.51432334025670
  H   -5.96660796492645      7.87704637687415     -0.15836515613970
  H   -7.04560495530211      7.65400022961805      1.20257373034571
  C   -7.75955647528347     10.00744478744769     -0.08464390459051
  H   -8.99872970564901      8.25549402372409     -0.25426171051283
  H   -7.91187297593016      8.49206167000917     -1.60659278033319
  C   -8.75308194543117     10.97752444695463     -0.71851641328972
  H   -6.73849292403049     10.30907349407910     -0.34176746196653
  H   -7.82918244178731     10.07276647188548      1.00643140646274
  H   -8.68141482539681     10.95614871542057     -1.80898131879076
  H   -8.57384005191002     12.00432487530699     -0.39337845300728
  H   -9.78069514245835     10.71826356363371     -0.45111309438688
  O   -4.33235844808532      0.41251868912086      1.97969573721189
