# Supplementary material for: Exploring tunneling ESEEM beyond methyl groups in nitroxides at low temperatures
Source: Phys Chem Chem Phys. 2024 May 7;26(21):15240–54. doi: 10.1039/d4cp01212g (PMC11135458; doi:10.1039/d4cp01212g)
Supplement: CP-026-D4CP01212G-s001 [file CP-026-D4CP01212G-s001.zip › SI_geoopt_NO_structures/cyclicdoxyl_UKS_B3LYP_D3JB_TZVP_geo_opt.xyz]

49
Coordinates from ORCA-job cyclicdoxyl_UKS_B3LYP_D3JB_TZVP_geo_opt
  N   -3.27618729944581      0.65967333314882     -0.89000387544065
  C   -4.54354281988324      0.38278240749937     -0.16357868229587
  C   -2.11096443703525      0.72178680767576      0.02054479559980
  O   -4.11277329670363      0.34407892322154      1.19286662917460
  C   -2.72452172510004      0.01325393215019      1.22885134682591
  H   -2.58162708751970     -1.07103601582914      1.16076560988425
  H   -2.32742118962472      0.36504171257477      2.17943138751435
  C   -1.77236234024810      2.18553817082891      0.31793624151311
  H   -2.59277852461599      2.67240423979124      0.84617496081412
  H   -1.59278142389358      2.71922235824798     -0.61567558548003
  H   -0.87387405311832      2.24940139089728      0.93468859522993
  C   -0.92817989872573     -0.01211604459464     -0.59417189387478
  H   -1.18394439998244     -1.04954312766447     -0.81334319156396
  H   -0.07631975472053      0.00287357731456      0.08797572080535
  H   -0.63623062196514      0.47249680797971     -1.52560009198335
  O   -3.24330261651059      1.04832562861992     -2.09397535774434
  C   -5.50501937348256      1.56484047903852     -0.35059058013787
  C   -6.57489770497406      1.72383596856934      0.72658384942931
  H   -5.96556791680694      1.47443461907213     -1.33627785005168
  H   -4.89851505081888      2.47286910189595     -0.38395558544929
  C   -7.50675774229977      2.93221698306167      0.49386978248096
  H   -7.18396270075416      0.82579884936449      0.78016932998713
  H   -6.09166436336724      1.81104106192690      1.70034798140538
  C   -8.97077059127960      2.57164188524336      0.77180464500382
  H   -7.41999834808928      3.28177624195670     -0.54017119694852
  H   -7.19283423336795      3.76929915122617      1.12236632423071
  C   -9.56863655424014      1.70087549787560     -0.35287183168359
  H   -9.57008718406087      3.47614969317475      0.90468599362389
  H   -9.02076473457211      2.03359857122623      1.72366120578896
  C   -10.53719528719260      0.58182120897123      0.09069970476459
  H   -8.74587204599265      1.25317010703520     -0.90735492343962
  H   -10.06688203217166      2.35423471196915     -1.07322248528415
  C   -10.15844089289702     -0.82955718840092     -0.38421926208544
  H   -11.54855765431472      0.80444731772766     -0.25906876995989
  H   -10.59800015604029      0.56660313737648      1.18353268396289
  C   -8.84678900825036     -1.38048176092522      0.21345756684166
  H   -10.09767568206848     -0.84426963774149     -1.47797378782138
  H   -10.97987236278514     -1.50162163641539     -0.12183442322304
  C   -7.60557810049353     -1.22400427922711     -0.67052853917410
  H   -8.96795268275316     -2.44241438003346      0.44758398051203
  H   -8.66070524921697     -0.88973522652505      1.17497444406491
  C   -6.29694125688295     -1.54822281132295      0.05754170011349
  H   -7.55604158093893     -0.21021765587350     -1.06375402146322
  H   -7.70145734226974     -1.86918324654282     -1.54998814619393
  C   -5.04032618113946     -0.99882218141255     -0.63147442417469
  H   -6.33389710512621     -1.17361988026350      1.08306288426556
  H   -6.20394417668670     -2.63390729347139      0.14747594492162
  H   -5.18245101935345     -0.94314631140361     -1.71389590107650
  H   -4.20751219621938     -1.68730519901439     -0.47155290220844
