# Supplementary material for: Exploring tunneling ESEEM beyond methyl groups in nitroxides at low temperatures
Source: Phys Chem Chem Phys. 2024 May 7;26(21):15240–54. doi: 10.1039/d4cp01212g (PMC11135458; doi:10.1039/d4cp01212g)
Supplement: CP-026-D4CP01212G-s001 [file CP-026-D4CP01212G-s001.zip › SI_geoopt_NO_structures/DENO_UKS_B3LYP_D3JB_TZVP_geo_opt.xyz]

39
Coordinates from ORCA-job gemdiethylNO_UKS_B3LYP_D3JB_TZVP_geo_opt
  N   0.55545342627168      2.08876365426443      0.46598528115219
  C   -0.86720038327399      1.97945788633239      0.05104462054344
  C   1.46556533401279      1.09745627354548     -0.17121742021241
  C   -0.79588459188765      0.74771666689922     -0.79865606771436
  C   0.43925240316470      0.26019673828838     -0.91414615443374
  H   -1.67935240465928      0.36115268731584     -1.29067624354970
  C   0.83925836460906     -0.91463188593010     -1.72996617260954
  O   1.94925391688257     -1.08656270340469     -2.15450137131510
  O   -0.13551302795960     -1.82132864076456     -1.99667412009971
  H   -0.93305599726779     -1.61286560896261     -1.49364761740014
  O   0.92025193458021      2.85074335882879      1.41233222627170
  C   2.44429573385086      1.77918650460901     -1.16851435077879
  C   2.17318034894052      0.23316486222174      0.89713982146471
  C   2.97344493393042      3.15459416328318     -0.76607216766083
  H   3.26743655924790      1.08545377077161     -1.33875970719009
  H   1.93404272778931      1.87384849397515     -2.12963495757609
  H   3.49118151624505      3.14284892130606      0.18995228703741
  H   2.16911176105138      3.88559138741099     -0.68892573111664
  H   3.67248797540004      3.50346721594951     -1.52897977871727
  C   3.32481011890430      0.87120247799172      1.66971062863865
  H   2.54431215145758     -0.65329023213737      0.37849585816767
  H   1.40631458621935     -0.10657288629401      1.59874263491439
  H   4.15928885480665      1.11786570558209      1.01231905444249
  H   3.69661897460536      0.16232011021738      2.41236622835726
  H   3.00675124504927      1.77536967633982      2.18396916758406
  C   -1.28080676021485      3.20023707278096     -0.80347141542338
  C   -1.34253440046062      4.52803339312051     -0.05362245356853
  H   -2.25120772606515      2.98178285991610     -1.25804532348135
  H   -0.56782786303464      3.27570547839802     -1.62821404927977
  H   -2.11819914056463      4.52444089558973      0.71351043977385
  H   -1.57024521683733      5.33712211763024     -0.74973665597018
  H   -0.39433513611364      4.74747884268674      0.43487694841716
  C   -1.74363263889690      1.78261226216051      1.30259039823245
  C   -3.23713419857800      1.65279796102113      1.02060692264766
  H   -1.55063230069007      2.62111593384480      1.97158585707592
  H   -1.38409334532723      0.88936291955053      1.81910555507268
  H   -3.65042524742009      2.56063537033977      0.57939781884528
  H   -3.77897413087564      1.46388520480800      1.94847215067205
  H   -3.45590835689190      0.82429109051345      0.34284785878661
