# Supplementary material for: Exploring tunneling ESEEM beyond methyl groups in nitroxides at low temperatures
Source: Phys Chem Chem Phys. 2024 May 7;26(21):15240–54. doi: 10.1039/d4cp01212g (PMC11135458; doi:10.1039/d4cp01212g)
Supplement: CP-026-D4CP01212G-s001 [file CP-026-D4CP01212G-s001.zip › SI_geoopt_NO_structures/TEIO_UKS_B3LYP_D3JB_TZVP_geo_opt.xyz]

42
Coordinates from ORCA-job TEIO_UKS_B3LYP_D3JB_TZVP_geo_opt
  N   -0.60272601097614      1.77722557243844     -0.67830230172370
  C   -1.69194802385734      1.05561394088576      0.02356368937119
  C   0.78510474303107      1.33113157509444     -0.34568173734759
  C   -0.89547974347254     -0.01841648214506      0.71818098963363
  C   0.47815659303427      0.14061870064684      0.53396941083545
  C   -1.39474506557658     -1.04496509818148      1.50586982805909
  C   -0.50909567309952     -1.92172156121178      2.12306980913998
  C   0.86265411717004     -1.75884663308252      1.95682733326417
  C   1.36165064524739     -0.72878649318511      1.16519866788712
  H   -2.46257106173500     -1.16432556453318      1.64218330191008
  H   -0.88722695719642     -2.72834535258304      2.73795948867293
  H   1.54920686695533     -2.43855623439270      2.44513887723902
  H   2.42915620357505     -0.62008626656711      1.04573383198564
  C   1.44206449829768      2.50641453678512      0.41813883340005
  C   2.92326174077032      2.38647074038974      0.75843256968426
  H   0.87196854017937      2.65828109633775      1.33830078908971
  H   1.28075347579244      3.39156352138813     -0.20186937566749
  H   3.13723576036718      1.50682921337774      1.36690533200791
  H   3.23766865686727      3.26101866786777      1.33112693855757
  H   3.54462756230172      2.34449222394187     -0.13594286133175
  C   1.49690409986230      1.00763097958998     -1.68373426571586
  C   2.67001492248334      0.03093548272062     -1.65021194479647
  H   1.80857738766281      1.95774888815476     -2.12171210118375
  H   0.74081881970335      0.60416858581215     -2.35787733984728
  H   3.46638227153368      0.34128294113492     -0.97527968405545
  H   3.10084818553070     -0.04655125375515     -2.65040454647442
  H   2.34920863813198     -0.96782733691885     -1.35436730110843
  C   -2.35910660215269      1.97089794808738      1.08201773530576
  C   -3.08904666722119      3.20157831675230      0.55217876345267
  H   -1.57959831572728      2.27980021865018      1.78255980596772
  H   -3.05129037148541      1.34579498670928      1.65425204862170
  H   -2.42947008281421      3.82166725010809     -0.05285056234583
  H   -3.45637490565894      3.79948325337620      1.38884099120428
  H   -3.94984157580476      2.93283482967875     -0.06131205810429
  C   -2.71909303409695      0.52040045586047     -0.98602382308597
  C   -2.15016607795383     -0.42917695741742     -2.03390036325722
  H   -3.17603254696981      1.37533586303081     -1.48405812282197
  H   -3.50889546525114      0.02360794955403     -0.41527264636996
  H   -1.42158946407294      0.08161459123929     -2.66411121641535
  H   -2.94590611070098     -0.79819121975594     -2.68306794819743
  H   -1.66172735449366     -1.29182949017723     -1.57766596915923
  O   -0.82100261817998      2.68903361429373     -1.53074286628051
